# Supplementary material for: Genetic and Phenotypic Characterization of Botrytis Populations from Economic and Wild Host Plants in Iran
Source: J Fungi (Basel). 2024 Nov 2;10(11):764. doi: 10.3390/jof10110764 (PMC11595591; doi:10.3390/jof10110764)
Supplement: Supplementary file 1 [file jof-10-00764-s001.zip]

Archive with 2 entries (2 files):
- Supplementary files - Table S1 and S2 Figure S1.pdf
- Supplementary Table S3.xlsx
