# Supplementary material for: Genetic and Phenotypic Characterization of Botrytis Populations from Economic and Wild Host Plants in Iran
Source: J Fungi (Basel). 2024 Nov 2;10(11):764. doi: 10.3390/jof10110764 (PMC11595591; doi:10.3390/jof10110764)
Supplement: Supplementary file 1 [file jof-10-00764-s001.zip › Supplementary Table S3.xlsx]

## Sheet: Sheet1
Supplementary Table S3. Genetic and phenotypic data for 345 Botrytis isolates in this study.
Isolate code	Population	Host	Cultivar	Province	City	Sampling time	Growing system	Origin of transplant	Haplotype	Fungicide responsea	TEsb	mrr1c	Bc-hchd	cytbe	Morphotypef
P1-2	P1	Raspberry	Wild plant	Gilan	Kiashahr	Spring 2021	Jungle	-	H28	SDHIS APR QoIS FenS FLuS	B+F-	W	G2	T1	M3
P2-1	P2	Raspberry	Wild plant	Mazandaran	Babol	Spring 2021	Jungle	-	H48	SDHIS APR QoIR FenHR FLuS	B+F+	W	G2	T2	M10
P2-2									H56	SDHIS APS QoIS FenHR FluHR	B-F+	W	G2	T1	M1
P3-1	P3	Roses	Floribundas	Alborz	Karaj	Autumn 2022	Garden	-	H24	SDHIS APS QoIR FenS FLuS	B+F-	W	G2	T2	M8
P3-2									H48	SDHIS APR QoIR FenHR FLuS	B+F+	W	G2	T2	M1
P3-3									H53	SDHIS APS QoIR FenLR FLuS	B+F+	W	G2	T2	M1
P3-4									H36	SDHIR APS QoIR FenS FLuS	B+F+	W	G2	T2	M1
P3-5									H25	SDHIS APS QoIR FenS FLuS	B+F+	W	G2	T2	M4
P3-6									H24	SDHIS APS QoIR FenS FLuS	B+F-	W	G2	T2	M1
P3-7									H53	SDHIS APS QoIR FenLR FLuS	B+F+	W	G2	T2	M1
P3-8									H37	SDHIR APS QoIR FenS FLuS	B-F+	W	G2	T2	M10
P3-9									H42	SDHIR APR QoIR FenHR FLuS	B+F+	W	G2	T2	M8
P3-10									H32	SDHIS APR QoIR FenS FLuS	B+F+	W	G2	T2	M4
P3-11									H47	SDHIS APR QoIR FenLR FLuLR	B+F+	W	G2	T2	M1
P3-12									H53	SDHIS APS QoIR FenLR FLuS	B+F+	W	G2	T2	M1
P4-1	P4	Roses	Hybrid teas	Markazi	Arack	Autumn 2022	Greenhouse	-	H11	SDHIR APR QoIS FenLR FLuLR	B+F-	W	G2	T1	M1
P4-2									H46	SDHIR APS QoIS FenHR FLuS	B-F+	W	G2	T1	M1
P4-3									H25	SDHIS APS QoIR FenS FLuS	B+F+	W	G2	T2	M1
P4-4									H39	SDHIR APR QoIR FenS FLuS	B-F+	W	G2	T2	M11
P4-5									H18	SDHIR APS QoIR FenS FLulR	B+F-	W	G2	T2	M5
P4-6									H35	SDHIR APS QoIR FenS FLuS	B+F-	W	G2	T2	M1
P5-1	P5	Roses	Hybrid teas	Isfahan	Isfahan	Autumn 2022	Greenhouse	-	H40	SDHIR APR QoIR FenHR FLuLR	B+F+	W	G2	T2	M1
P5-2									H50	SDHIS APS QoIR FenLR FLuLR	B+F-	W	G2	T2	M1
P5-3									H53	SDHIS APS QoIR FenLR FLuS	B+F+	W	G2	T2	M1
P5-4									H36	SDHIR APS QoIR FenS FLuS	B+F+	W	G2	T2	M5
P5-5									H28	SDHIS APR QoIS FenS FLuS	B+F-	W	G2	T1	M5
P5-6									H38	SDHIR APR QoIR FenS FLuS	B+F-	W	G2	T2	M10
P5-7									H50	SDHIS APS QoIR FenLR FLuLR	B+F-	W	G2	T2	M1
P5-8									H25	SDHIS APS QoIR FenS FLuS	B+F+	W	G2	T2	M5
P5-9									H12	SDHIR APR QoIS FenLR FLuS	B+F+	W	G2	T1	M8
P5-10									H53	SDHIS APS QoIR FenLR FLuS	B+F+	W	G2	T2	M1
P5-11									H33	SDHIR APR QoIS FenS FLuS	B+F+	W	G2	T1	M1
P5-12									H24	SDHIS APS QoIR FenS FLuS	B+F-	W	G2	T2	M1
P5-13									H50	SDHIS APS QoIR FenLR FLuLR	B+F-	W	G2	T2	M8
P5-14									H4	SDHIR APS QoIR FenHR FLuS	B+F-	W	G2	T2	M10
P6-1	P6	Roses	Hybrid teas	Hamedan	Hamedan	Autumn 2022	Greenhouse	-	H17	SDHIR APS QoIS FenS FLulR	B-F+	W	G1	T1	M7
P6-2									H36	SDHIR APS QoIR FenS FLuS	B+F+	W	G2	T2	M1
P6-3									H35	SDHIR APS QoIR FenS FLuS	B+F-	W	G2	T2	M1
P6-4									H35	SDHIR APS QoIR FenS FLuS	B+F-	W	G2	T2	M1
P6-5									H18	SDHIR APS QoIR FenS FLulR	B+F-	W	G2	T2	M1
P6-6									H18	SDHIR APS QoIR FenS FLulR	B+F-	W	G2	T2	M1
P6-7									H36	SDHIR APS QoIR FenS FLuS	B+F+	W	G2	T2	M1
P6-8									H25	SDHIS APS QoIR FenS FLuS	B+F+	W	G2	T2	M8
P6-9									H11	SDHIR APR QoIS FenLR FLuLR	B+F-	W	G2	T1	M4
P6-10									H36	SDHIR APS QoIR FenS FLuS	B+F+	W	G2	T2	M8
P6-11									H18	SDHIR APS QoIR FenS FLulR	B+F-	W	G2	T2	M1
P6-12									H35	SDHIR APS QoIR FenS FLuS	B+F-	W	G2	T2	M1
P6-13									H13	SDHIR APS QoIR FenLR FLuS	B+F-	W	G2	T2	M6
P7-1	P7	Roses	Hybrid teas	Isfahan	Kashan	Autumn 2022	Greenhouse	-	H13	SDHIR APS QoIR FenLR FLuS	B+F-	W	G2	T2	M1
P7-2									H55	SDHIS APS QoIR FenLR FLuS	B+F+	W	G2	T1	M1
P7-3									H7	SDHIS APS QoIS FenLR FLuLR	B+F-	W	G2	T1	M1
P7-4									H22	SDHIS APS QoIS FenS FLuS	B+F+	W	G2	T1	M1
P7-5									H57	SDHIS APS QoIS FenLR FLuS	B+F-	W	G2	T1	M2
P7-6									H15	SDHIS APS QoIR FenS FLulR	B+F+	W	G2	T2	M7
P7-7									H39	SDHIR APR QoIR FenS FLuS	B-F+	W	G2	T2	M1
P7-8									H32	SDHIS APR QoIR FenS FLuS	B+F+	W	G2	T2	M7
P7-9									H9	SDHIS APR QoIS FenLR FLuLR	B+F-	W	G2	T1	M1
P7-10									H36	SDHIR APS QoIR FenS FLuS	B+F+	W	G2	T2	M1
P8-1	P8	Roses	Hybrid teas	Gilan	Kiashahr	Autumn 2022	Greenhouse	-	H25	SDHIS APS QoIR FenS FLuS	B+F+	W	G2	T2	M1
P8-2									H48	SDHIS APR QoIR FenHR FLuS	B+F+	W	G2	T2	M1
P8-3									H34	SDHIR APR QoIS FenS FLuS	B-F+	W	G2	T1	M1
P8-4									H54	SDHIS APS QoIR FenLR FLuS	B-F+	W	G2	T2	M9
P8-5									H46	SDHIR APS QoIS FenHR FLuS	B-F+	W	G2	T1	M1
P8-6									H46	SDHIR APS QoIS FenHR FLuS	B-F+	W	G2	T1	M1
P8-7									H25	SDHIS APS QoIR FenS FLuS	B+F+	W	G2	T2	M1
P8-8									H53	SDHIS APS QoIR FenLR FLuS	B+F+	W	G2	T2	M4
P8-9									H43	SDHIR APR QoIR FenHR FLuS	B-F+	W	G2	T2	M6
P8-10									H53	SDHIS APS QoIR FenLR FLuS	B+F+	W	G2	T2	M1
P8-11									H36	SDHIR APS QoIR FenS FLuS	B+F+	W	G2	T2	M4
P8-12									H7	SDHIS APS QoIS FenLR FLuLR	B+F-	W	G2	T1	M7
P8-13									H53	SDHIS APS QoIR FenLR FLuS	B+F+	W	G2	T2	M1
P8-14									H48	SDHIS APR QoIR FenHR FLuS	B+F+	W	G2	T2	M1
P8-15									H25	SDHIS APS QoIR FenS FLuS	B+F+	W	G2	T2	M7
P8-16									H54	SDHIS APS QoIR FenLR FLuS	B-F+	W	G2	T2	M9
P8-17									H35	SDHIR APS QoIR FenS FLuS	B+F-	W	G2	T2	M1
P8-18									H50	SDHIS APS QoIR FenLR FLuLR	B+F-	W	G2	T2	M1
P8-19									H18	SDHIR APS QoIR FenS FLulR	B+F-	W	G2	T2	M1
P8-20									H50	SDHIS APS QoIR FenLR FLuLR	B+F-	W	G2	T2	M4
P9-1	P9	Roses	Floribundas	Mazandaran	Noor	Autumn 2022	Garden	-	H14	SDHIS APS QoIS FenS FLulR	B+F-	W	G2	T1	M1
P9-2									H25	SDHIS APS QoIR FenS FLuS	B+F+	W	G2	T2	M6
P9-3									H35	SDHIR APS QoIR FenS FLuS	B+F-	W	G2	T2	M1
P9-4									H38	SDHIR APR QoIR FenS FLuS	B+F-	W	G2	T2	M1
P9-5									H14	SDHIS APS QoIS FenS FLulR	B+F-	W	G2	T1	M10
P9-6									H22	SDHIS APS QoIS FenS FLuS	B+F+	W	G2	T1	M1
P10-1	P10	Roses	Hybrid teas	Fars	Shiraz	Autumn 2022	Greenhouse	-	H16	SDHIS APS QoIR FenS FLulR	B+F+	W	G2	T2	M2
P10-2									H58	SDHIS APS QoIS FenLR FLuS	B-F+	W	G2	T1	M1
P10-3									H24	SDHIS APS QoIR FenS FLuS	B+F-	W	G2	T2	M1
P10-4									H5	SDHIR APS QoIR FenHR FLuS	B-F+	W	G2	T2	M5
P10-5									H42	SDHIR APR QoIR FenHR FLuS	B+F+	W	G2	T2	M10
P10-6									H55	SDHIS APS QoIR FenLR FLuS	B+F+	W	G2	T1	M1
P10-7									H37	SDHIR APS QoIR FenS FLuS	B-F+	W	G2	T2	M1
P10-8									H15	SDHIS APS QoIR FenS FLulR	B+F+	W	G2	T2	M2
P10-9									H51	SDHIS APS QoIR FenLR FLuLR	B-F+	W	G2	T2	M1
P10-10									H15	SDHIS APS QoIR FenS FLulR	B+F+	W	G2	T2	M1
P10-11									H3	SDHIR APR QoIS FenHR FLuLR	B+F+	W	G2	T1	M2
P10-12									H32	SDHIS APR QoIR FenS FLuS	B+F+	W	G2	T2	M1
P11-1	P11	Strawberry	Camarosa	Alborz	Hashtgerd	Spring 2021	Greenhouse	Hashtgerd	H32	SDHIS APR QoIR FenS FLuS	B+F+	W	G2	T2	M11
P11-2									H22	SDHIS APS QoIS FenS FLuS	B+F+	W	G2	T1	M1
P11-3									H57	SDHIS APS QoIS FenLR FLuS	B+F-	W	G2	T1	M1
P11-4									H53	SDHIS APS QoIR FenLR FLuS	B+F+	W	G2	T2	M2
P11-5									H57	SDHIS APS QoIS FenLR FLuS	B+F-	W	G2	T1	M1
P11-6									H55	SDHIS APS QoIR FenLR FLuS	B+F+	W	G2	T1	M6
P11-7									H38	SDHIR APR QoIR FenS FLuS	B+F-	W	G2	T2	M1
P11-8									H36	SDHIR APS QoIR FenS FLuS	B+F+	W	G2	T2	M8
P11-9									H47	SDHIS APR QoIR FenLR FLuLR	B+F+	W	G2	T2	M1
P11-10									H30	SDHIS APR QoIS FenS FLuS	B-F+	W	G2	T1	M8
P11-11									H29	SDHIS APR QoIS FenS FLuS	B+F+	W	G2	T1	M6
P11-12									H22	SDHIS APS QoIS FenS FLuS	B+F+	W	G2	T1	M1
P11-13									H53	SDHIS APS QoIR FenLR FLuS	B+F+	W	G2	T2	M1
P11-14									H4	SDHIR APS QoIR FenHR FLuS	B+F-	W	G2	T2	M8
P11-15									H38	SDHIR APR QoIR FenS FLuS	B+F-	W	G2	T2	M1
P11-16									H26	SDHIS APS QoIR FenS FLuS	B-F+	W	G2	T2	M2
P11-17									H55	SDHIS APS QoIR FenLR FLuS	B+F+	W	G2	T1	M1
P11-33									H3	SDHIR APR QoIS FenHR FLuLR	B+F+	W	G2	T1	M1
P12-1	P12	Strawberry	Camarosa	Kurdistan	Chenareh	Spring 2021	Open field	Sanandaj	H53	SDHIS APS QoIR FenLR FLuS	B+F+	W	G2	T2	M1
P12-2									H22	SDHIS APS QoIS FenS FLuS	B+F+	W	G2	T1	M4
P12-3									H52	SDHIS APS QoIR FenLR FLuLR	B-F-	W	G2	T2	M1
P12-4									H47	SDHIS APR QoIR FenLR FLuLR	B+F+	W	G2	T2	M9
P12-5									H47	SDHIS APR QoIR FenLR FLuLR	B+F+	W	G2	T2	M1
P12-6									H25	SDHIS APS QoIR FenS FLuS	B+F+	W	G2	T2	M9
P12-7									H33	SDHIR APR QoIS FenS FLuS	B+F+	W	G2	T1	M1
P12-8									H42	SDHIR APR QoIR FenHR FLuS	B+F+	W	G2	T2	M1
P12-9									H50	SDHIS APS QoIR FenLR FLuLR	B+F-	W	G2	T2	M9
P12-10									H57	SDHIS APS QoIS FenLR FLuS	B+F-	W	G2	T1	M11
P12-11									H48	SDHIS APR QoIR FenHR FLuS	B+F+	W	G2	T2	M1
P12-12									H38	SDHIR APR QoIR FenS FLuS	B+F-	W	G2	T2	M4
P12-13									H42	SDHIR APR QoIR FenHR FLuS	B+F+	W	G2	T2	M9
P12-14									H32	SDHIS APR QoIR FenS FLuS	B+F+	W	G2	T2	M2
P12-16									H13	SDHIR APS QoIR FenLR FLuS	B+F-	W	G2	T2	M1
P12-17									H25	SDHIS APS QoIR FenS FLuS	B+F+	W	G2	T2	M1
P12-18									H53	SDHIS APS QoIR FenLR FLuS	B+F+	W	G2	T2	M1
P12-19									H35	SDHIR APS QoIR FenS FLuS	B+F-	W	G2	T2	M7
P12-20									H55	SDHIS APS QoIR FenLR FLuS	B+F+	W	G2	T1	M7
P12-21									H39	SDHIR APR QoIR FenS FLuS	B-F+	W	G2	T2	M1
P12-22									H25	SDHIS APS QoIR FenS FLuS	B+F+	W	G2	T2	M7
P12-24									H13	SDHIR APS QoIR FenLR FLuS	B+F-	W	G2	T2	M5
P12-25									H14	SDHIS APS QoIS FenS FLulR	B+F-	W	G2	T1	M5
P12-26									H50	SDHIS APS QoIR FenLR FLuLR	B+F-	W	G2	T2	M1
P12-27									H19	SDHIR APR QoIR FenS FLulR	B+F-	W	G2	T2	M1
P12-28									H59	SDHIS APS QoIS FenS FLuS	B+F+	S	G2	T1	M1
P12-29									H8	SDHIS APS QoIS FenLR FLuLR	B+F+	W	G2	T1	M1
P12-30									H38	SDHIR APR QoIR FenS FLuS	B+F-	W	G2	T2	M1
P12-31									H55	SDHIS APS QoIR FenLR FLuS	B+F+	W	G2	T1	M4
P13-1	P13	Strawberry	Camarosa	Gilan	Lahijan	Spring 2021	Greenhouse	Hashtgerd	H42	SDHIR APR QoIR FenHR FLuS	B+F+	W	G2	T2	M1
P13-2									H48	SDHIS APR QoIR FenHR FLuS	B+F+	W	G2	T2	M8
P13-3									H49	SDHIS APR QoIS FenLR FLuS	B+F+	W	G2	T1	M1
P13-4									H49	SDHIS APR QoIS FenLR FLuS	B+F+	W	G2	T1	M1
P13-5									H41	SDHIR APR QoIR FenHR FLuLR	B-F+	W	G2	T2	M1
P13-6									H35	SDHIR APS QoIR FenS FLuS	B+F-	W	G2	T2	M2
P13-7									H49	SDHIS APR QoIS FenLR FLuS	B+F+	W	G2	T1	M3
P13-8									H23	SDHIS APS QoIS FenS FLuS	B-F-	W	G2	T1	M5
P13-9									H36	SDHIR APS QoIR FenS FLuS	B+F+	W	G2	T2	M6
P13-10									H42	SDHIR APR QoIR FenHR FLuS	B+F+	W	G2	T2	M1
P13-11									H38	SDHIR APR QoIR FenS FLuS	B+F-	W	G2	T2	M1
P13-12									H25	SDHIS APS QoIR FenS FLuS	B+F+	W	G2	T2	M2
P13-13									H13	SDHIR APS QoIR FenLR FLuS	B+F-	W	G2	T2	M2
P13-14									H30	SDHIS APR QoIS FenS FLuS	B-F+	W	G2	T1	M1
P13-15									H51	SDHIS APS QoIR FenLR FLuLR	B-F+	W	G2	T2	M2
P13-16									H35	SDHIR APS QoIR FenS FLuS	B+F-	W	G2	T2	M3
P13-17									H24	SDHIS APS QoIR FenS FLuS	B+F-	W	G2	T2	M1
P13-18									H44	SDHIR APS QoIR FenHR FLuLR	B+F+	W	G2	T2	M1
P13-19									H7	SDHIS APS QoIS FenLR FLuLR	B+F-	W	G2	T1	M6
P13-20									H24	SDHIS APS QoIR FenS FLuS	B+F-	W	G2	T2	M1
P13-21									H43	SDHIR APR QoIR FenHR FLuS	B-F+	W	G2	T2	M2
P14-1	P14	Strawberry	Sabrina	Mazandaran	Behnamir	Spring 2021	Open field	Hashtgerd	H42	SDHIR APR QoIR FenHR FLuS	B+F+	W	G2	T2	M10
P14-2									H7	SDHIS APS QoIS FenLR FLuLR	B+F-	W	G2	T1	M4
P14-3									H43	SDHIR APR QoIR FenHR FLuS	B-F+	W	G2	T2	M8
P14-4									H43	SDHIR APR QoIR FenHR FLuS	B-F+	W	G2	T2	M1
P14-5									H19	SDHIR APR QoIR FenS FLulR	B+F-	W	G2	T2	M5
P14-6									H22	SDHIS APS QoIS FenS FLuS	B+F+	W	G2	T1	M1
P14-7									H13	SDHIR APS QoIR FenLR FLuS	B+F-	W	G2	T2	M1
P14-8									H16	SDHIS APR QoIS FenS FLulR	B+F-	W	G2	T1	M1
P14-9									H42	SDHIR APR QoIR FenHR FLuS	B+F+	W	G2	T2	M8
P14-10									H25	SDHIS APS QoIR FenS FLuS	B+F+	W	G2	T2	M1
P14-11									H39	SDHIR APR QoIR FenS FLuS	B-F+	W	G2	T2	M1
P14-12									H51	SDHIS APS QoIR FenLR FLuLR	B-F+	W	G2	T2	M1
P14-13									H38	SDHIR APR QoIR FenS FLuS	B+F-	W	G2	T2	M1
P14-14									H38	SDHIR APR QoIR FenS FLuS	B+F-	W	G2	T2	M8
P14-15									H39	SDHIR APR QoIR FenS FLuS	B-F+	W	G2	T2	M11
P14-16									H49	SDHIS APR QoIS FenLR FLuS	B+F+	W	G2	T1	M5
P14-17									H42	SDHIR APR QoIR FenHR FLuS	B+F+	W	G2	T2	M1
P14-18									H53	SDHIS APS QoIR FenLR FLuS	B+F+	W	G2	T2	M8
P14-19									H53	SDHIS APS QoIR FenLR FLuS	B+F+	W	G2	T2	M10
P14-20									H42	SDHIR APR QoIR FenHR FLuS	B+F+	W	G2	T2	M1
P14-22									H31	SDHIR APS QoIS FenS FLuS	B+F-	W	G2	T1	M1
P14-23									H17	SDHIR APS QoIS FenS FLulR	B-F+	W	G1	T1	M1
P14-24									H38	SDHIR APR QoIR FenS FLuS	B+F-	W	G2	T2	M7
P14-25									H24	SDHIS APS QoIR FenS FLuS	B+F-	W	G2	T2	M10
P14-26									H33	SDHIR APR QoIS FenS FLuS	B+F+	W	G2	T1	M1
P14-27									H53	SDHIS APS QoIR FenLR FLuS	B+F+	W	G2	T2	M5
P14-28									H51	SDHIS APS QoIR FenLR FLuLR	B-F+	W	G2	T2	M1
P14-29									H51	SDHIS APS QoIR FenLR FLuLR	B-F+	W	G2	T2	M1
P14-30									H48	SDHIS APR QoIR FenHR FLuS	B+F+	W	G2	T2	M7
P14-31									H22	SDHIS APS QoIS FenS FLuS	B+F+	W	G2	T1	M1
P14-32									H38	SDHIR APR QoIR FenS FLuS	B+F-	W	G2	T2	M4
P14-33									H24	SDHIS APS QoIR FenS FLuS	B+F-	W	G2	T2	M7
P14-34									H18	SDHIR APS QoIR FenS FLulR	B+F-	W	G2	T2	M3
P15-1	P15	Strawberry	Camarosa	Kerman	Jiroft	Winter 2022	Greenhouse	Hashtgerd	H36	SDHIR APS QoIR FenS FLuS	B+F+	W	G2	T2	M9
P15-2									H14	SDHIS APS QoIS FenS FLulR	B+F-	W	G2	T1	M4
P15-3									H29	SDHIS APR QoIS FenS FLuS	B+F+	W	G2	T1	M1
P15-13									H55	SDHIS APS QoIR FenLR FLuS	B+F+	W	G2	T1	M1
P15-4									H55	SDHIS APS QoIR FenLR FLuS	B+F+	W	G2	T1	M1
P15-5									H32	SDHIS APR QoIR FenS FLuS	B+F+	W	G2	T2	M7
P15-6									H49	SDHIS APR QoIS FenLR FLuS	B+F+	W	G2	T1	M4
P15-7									H20	SDHIS APS QoIS FenS FLuS	B+F-	W	G2	T1	M2
P15-8									H51	SDHIS APS QoIR FenLR FLuLR	B-F+	W	G2	T2	M1
P15-9									H50	SDHIS APS QoIR FenLR FLuLR	B+F-	W	G2	T2	M9
P15-10									H55	SDHIS APS QoIR FenLR FLuS	B+F+	W	G2	T1	M9
P15-11									H28	SDHIS APR QoIS FenS FLuS	B+F-	W	G2	T1	M9
P15-12									H42	SDHIR APR QoIR FenHR FLuS	B+F+	W	G2	T2	M1
P15-14									H50	SDHIS APS QoIR FenLR FLuLR	B+F-	W	G2	T2	M1
P15-15									H50	SDHIS APS QoIR FenLR FLuLR	B+F-	W	G2	T2	M1
P15-16									H58	SDHIS APS QoIS FenLR FLuS	B-F+	W	G2	T1	M4
P15-17									H57	SDHIS APS QoIS FenLR FLuS	B+F-	W	G2	T1	M1
P15-18									H25	SDHIS APS QoIR FenS FLuS	B+F+	W	G2	T2	M1
P15-19									H32	SDHIS APR QoIR FenS FLuS	B+F+	W	G2	T2	M1
P15-20									H50	SDHIS APS QoIR FenLR FLuLR	B+F-	W	G2	T2	M2
P15-21									H7	SDHIS APS QoIS FenLR FLuLR	B+F-	W	G2	T1	M1
P15-22									H53	SDHIS APS QoIR FenLR FLuS	B+F+	W	G2	T2	M7
P15-23									H24	SDHIS APS QoIR FenS FLuS	B+F-	W	G2	T2	M1
P15-24									H53	SDHIS APS QoIR FenLR FLuS	B+F+	W	G2	T2	M1
P15-25									H53	SDHIS APS QoIR FenLR FLuS	B+F+	W	G2	T2	M1
P15-26									H49	SDHIS APR QoIS FenLR FLuS	B+F+	W	G2	T1	M11
P15-27									H53	SDHIS APS QoIR FenLR FLuS	B+F+	W	G2	T2	M1
P15-28									H22	SDHIS APS QoIS FenS FLuS	B+F+	W	G2	T1	M1
P15-29									H25	SDHIS APS QoIR FenS FLuS	B+F+	W	G2	T2	M1
P15-30									H29	SDHIS APR QoIS FenS FLuS	B+F+	W	G2	T1	M1
P15-31									H53	SDHIS APS QoIR FenLR FLuS	B+F+	W	G2	T2	M1
P15-32									H29	SDHIS APR QoIS FenS FLuS	B+F+	W	G2	T1	M2
P15-33									H31	SDHIR APS QoIS FenS FLuS	B+F-	W	G2	T1	M1
P15-34									H24	SDHIS APS QoIR FenS FLuS	B+F-	W	G2	T2	M7
P15-35									H53	SDHIS APS QoIR FenLR FLuS	B+F+	W	G2	T2	M6
P15-36									H9	SDHIS APR QoIS FenLR FLuLR	B+F-	W	G2	T1	M1
P15-37									H22	SDHIS APS QoIS FenS FLuS	B+F+	W	G2	T1	M4
P15-38									H29	SDHIS APR QoIS FenS FLuS	B+F+	W	G2	T1	M10
P15-39									H55	SDHIS APS QoIR FenLR FLuS	B+F+	W	G2	T1	M1
P15-40									H32	SDHIS APR QoIR FenS FLuS	B+F+	W	G2	T2	M7
P16-1	P16	Strawberry	Sabrina/Albion	Isfahan	Isfahan	Spring 2021	Greenhouse	Orumiyeh	H8	SDHIS APS QoIS FenLR FLuLR	B+F+	W	G2	T1	M1
P16-2									H13	SDHIR APS QoIR FenLR FLuS	B+F-	W	G2	T2	M1
P16-3									H53	SDHIS APS QoIR FenLR FLuS	B+F+	W	G2	T2	M1
P16-4									H36	SDHIR APS QoIR FenS FLuS	B+F+	W	G2	T2	M1
P16-5									H49	SDHIS APR QoIS FenLR FLuS	B+F+	W	G2	T1	M1
P16-6									H7	SDHIS APS QoIS FenLR FLuLR	B+F-	W	G2	T1	M1
P16-7									H50	SDHIS APS QoIR FenLR FLuLR	B+F-	W	G2	T2	M3
P16-8									H28	SDHIS APR QoIS FenS FLuS	B+F-	W	G2	T1	M1
P16-9									H10	SDHIS APR QoIS FenLR FLuLR	B+F+	W	G2	T1	M1
P16-10									H22	SDHIS APS QoIS FenS FLuS	B+F+	W	G2	T1	M1
P16-11									H15	SDHIS APS QoIR FenS FLulR	B+F+	W	G2	T2	M1
P16-12									H8	SDHIS APS QoIS FenLR FLuLR	B+F+	W	G2	T1	M1
P16-13									H32	SDHIS APR QoIR FenS FLuS	B+F+	W	G2	T2	M1
P16-14									H38	SDHIR APR QoIR FenS FLuS	B+F-	W	G2	T2	M1
P16-15									H25	SDHIS APS QoIR FenS FLuS	B+F+	W	G2	T2	M11
P16-16									H42	SDHIR APR QoIR FenHR FLuS	B+F+	W	G2	T2	M1
P16-17									H10	SDHIS APR QoIS FenLR FLuLR	B+F+	W	G2	T1	M10
P16-18									H24	SDHIS APS QoIR FenS FLuS	B+F-	W	G2	T2	M1
P16-19									H50	SDHIS APS QoIR FenLR FLuLR	B+F-	W	G2	T2	M5
P16-20									H48	SDHIS APR QoIR FenHR FLuS	B+F+	W	G2	T2	M1
P16-21									H16	SDHIS APR QoIS FenS FLulR	B+F-	W	G2	T1	M3
P16-22									H32	SDHIS APR QoIR FenS FLuS	B+F+	W	G2	T2	M1
P16-23									H38	SDHIR APR QoIR FenS FLuS	B+F-	W	G2	T2	M1
P16-24									H60	SDHIS APS QoIS FenHR FLuS	B-F+	S	G2	T1	M1
P16-25									H32	SDHIS APR QoIR FenS FLuS	B+F+	W	G2	T2	M1
P16-26									H45	SDHIS APR QoIR FenLR FLuLR	B+F+	W	G2	T1	M1
P16-27									H8	SDHIS APS QoIS FenLR FLuLR	B+F+	W	G2	T1	M1
P16-28									H54	SDHIS APS QoIR FenLR FLuS	B-F+	W	G2	T2	M1
P16-29									H38	SDHIR APR QoIR FenS FLuS	B+F-	W	G2	T2	M1
P16-30									H15	SDHIS APS QoIR FenS FLulR	B+F+	W	G2	T2	M1
P16-31									H40	SDHIR APR QoIR FenHR FLuLR	B+F+	W	G2	T2	M1
P16-32									H38	SDHIR APR QoIR FenS FLuS	B+F-	W	G2	T2	M1
P16-33									H54	SDHIS APS QoIR FenLR FLuS	B-F+	W	G2	T2	M1
P16-34									H48	SDHIS APR QoIR FenHR FLuS	B+F+	W	G2	T2	M1
P17-1	P17	Roses	Hybrid teas	Khuzestan	Dezful	Autumn 2022	Greenhouse	-	H39	SDHIR APR QoIR FenS FLuS	B-F+	W	G2	T2	M2
P17-2									H38	SDHIR APR QoIR FenS FLuS	B+F-	W	G2	T2	M7
P17-3									H38	SDHIR APR QoIR FenS FLuS	B+F-	W	G2	T2	M9
P17-4									H38	SDHIR APR QoIR FenS FLuS	B+F-	W	G2	T2	M1
P17-5									H55	SDHIS APS QoIR FenLR FLuS	B+F+	W	G2	T1	M10
P17-6									H32	SDHIS APR QoIR FenS FLuS	B+F+	W	G2	T2	M9
P17-7									H38	SDHIR APR QoIR FenS FLuS	B+F-	W	G2	T2	M1
P17-8									H38	SDHIR APR QoIR FenS FLuS	B+F-	W	G2	T2	M1
P17-9									H47	SDHIS APR QoIR FenLR FLuLR	B+F+	W	G2	T2	M5
P17-10									H44	SDHIR APS QoIR FenHR FLuLR	B+F+	W	G2	T2	M5
P17-11									H35	SDHIR APS QoIR FenS FLuS	B+F-	W	G2	T2	M1
P17-12									H38	SDHIR APR QoIR FenS FLuS	B+F-	W	G2	T2	M1
P17-13									H34	SDHIR APR QoIS FenS FLuS	B-F+	W	G2	T1	M1
P17-14									H60	SDHIS APS QoIS FenHR FLuS	B-F+	S	G2	T1	M5
P18-1	P18	Strawberry	Camarosa	Kurdistan	Kamyaran	Spring 2021	Greenhouse	Sanandaj	H25	SDHIS APS QoIR FenS FLuS	B+F+	W	G2	T2	M1
P18-2									H50	SDHIS APS QoIR FenLR FLuLR	B+F-	W	G2	T2	M1
P18-3									H34	SDHIR APR QoIS FenS FLuS	B-F+	W	G2	T1	M1
P18-4									H5	SDHIR APS QoIR FenHR FLuS	B-F+	W	G2	T2	M1
P18-5									H55	SDHIS APS QoIR FenLR FLuS	B+F+	W	G2	T1	M8
P18-6									H2	SDHIR APS QoIS FenHR FLuLR	B+F+	W	G2	T1	M6
P18-7									H28	SDHIS APR QoIS FenS FLuS	B+F-	W	G2	T1	M1
P18-8									H53	SDHIS APS QoIR FenLR FLuS	B+F+	W	G2	T2	M8
P18-9									H42	SDHIR APR QoIR FenHR FLuS	B+F+	W	G2	T2	M7
P18-10									H50	SDHIS APS QoIR FenLR FLuLR	B+F-	W	G2	T2	M9
P18-11									H57	SDHIS APS QoIS FenLR FLuS	B+F-	W	G2	T1	M2
P18-12									H8	SDHIS APS QoIS FenLR FLuLR	B+F+	W	G2	T1	M1
P18-13									H1	SDHIR APR QoIS FenHR FLuHR	B+F+	W	G2	T1	M1
P18-14									H8	SDHIS APS QoIS FenLR FLuLR	B+F+	W	G2	T1	M1
P18-15									H50	SDHIS APS QoIR FenLR FLuLR	B+F-	W	G2	T2	M6
P18-16									H42	SDHIR APR QoIR FenHR FLuS	B+F+	W	G2	T2	M1
P18-17									H42	SDHIR APR QoIR FenHR FLuS	B+F+	W	G2	T2	M1
P18-18									H42	SDHIR APR QoIR FenHR FLuS	B+F+	W	G2	T2	M1
P18-19									H50	SDHIS APS QoIR FenLR FLuLR	B+F-	W	G2	T2	M3
P18-20									H50	SDHIS APS QoIR FenLR FLuLR	B+F-	W	G2	T2	M1
P18-21									H33	SDHIR APR QoIS FenS FLuS	B+F+	W	G2	T1	M1
P18-22									H29	SDHIS APR QoIS FenS FLuS	B+F+	W	G2	T1	M1
P18-23									H25	SDHIS APS QoIR FenS FLuS	B+F+	W	G2	T2	M1
P18-24									H24	SDHIS APS QoIR FenS FLuS	B+F-	W	G2	T2	M9
P18-25									H9	SDHIS APR QoIS FenLR FLuLR	B+F-	W	G2	T1	M1
P18-26									H50	SDHIS APS QoIR FenLR FLuLR	B+F-	W	G2	T2	M3
P18-27									H38	SDHIR APR QoIR FenS FLuS	B+F-	W	G2	T2	M3
P18-28									H43	SDHIR APR QoIR FenHR FLuS	B-F+	W	G2	T2	M1
P18-29									H50	SDHIS APS QoIR FenLR FLuLR	B+F-	W	G2	T2	M1
P18-30									H50	SDHIS APS QoIR FenLR FLuLR	B+F-	W	G2	T2	M1
P18-31									H28	SDHIS APR QoIS FenS FLuS	B+F-	W	G2	T1	M1
P18-32									H21	SDHIR APR QoIR FenS FLulR	B+F+	W	G2	T2	M1
P18-33									H54	SDHIS APS QoIR FenLR FLuS	B-F+	W	G2	T2	M5
P18-34									H8	SDHIS APS QoIS FenLR FLuLR	B+F+	W	G2	T1	M1
P18-35									H55	SDHIS APS QoIR FenLR FLuS	B+F+	W	G2	T1	M1
P18-36									H33	SDHIR APR QoIS FenS FLuS	B+F+	W	G2	T1	M1
P18-37									H13	SDHIR APS QoIR FenLR FLuS	B+F-	W	G2	T2	M1
p18-38									H53	SDHIS APS QoIR FenLR FLuS	B+F+	W	G2	T2	M1
P18-40									H57	SDHIS APS QoIS FenLR FLuS	B+F-	W	G2	T1	M1
P18-41									H14	SDHIS APS QoIS FenS FLulR	B+F-	W	G2	T1	M1
P18-42									H38	SDHIR APR QoIR FenS FLuS	B+F-	W	G2	T2	M1
P18-43									H38	SDHIR APR QoIR FenS FLuS	B+F-	W	G2	T2	M1
P18-44									H22	SDHIS APS QoIS FenS FLuS	B+F+	W	G2	T1	M11
P18-45									H6	SDHIS APS QoIS FenLR FluHR	B+F-	W	G2	T1	M6
P18-46									H55	SDHIS APS QoIR FenLR FLuS	B+F+	W	G2	T1	M8
P18-47									H22	SDHIS APS QoIS FenS FLuS	B+F+	W	G2	T1	M1
P18-48									H55	SDHIS APS QoIR FenLR FLuS	B+F+	W	G2	T1	M3
P18-49									H27	SDHIS APS QoIR FenS FLuS	B-F-	W	G2	T2	M6
P18-50									H38	SDHIR APR QoIR FenS FLuS	B+F-	W	G2	T2	M1
P18-51									H55	SDHIS APS QoIR FenLR FLuS	B+F+	W	G2	T1	M1
P18-52									H14	SDHIS APS QoIS FenS FLulR	B+F-	W	G2	T1	M1
P18-53									H55	SDHIS APS QoIR FenLR FLuS	B+F+	W	G2	T1	M1
P18-54									H32	SDHIS APR QoIR FenS FLuS	B+F+	W	G2	T2	M1
P18-55									H47	SDHIS APR QoIR FenLR FLuLR	B+F+	W	G2	T2	M5
P18-56									H50	SDHIS APS QoIR FenLR FLuLR	B+F-	W	G2	T2	M1
P18-57									H50	SDHIS APS QoIR FenLR FLuLR	B+F-	W	G2	T2	M1
P18-58									H50	SDHIS APS QoIR FenLR FLuLR	B+F-	W	G2	T2	M1
P18-59									H47	SDHIS APR QoIR FenLR FLuLR	B+F+	W	G2	T2	M1
P18-60									H55	SDHIS APS QoIR FenLR FLuS	B+F+	W	G2	T1	M1
P18-72									H53	SDHIS APS QoIR FenLR FLuS	B+F+	W	G2	T2	M1
a SDHI = succinate dehydrogenase inhibitor; AP = anilinopyrimidine; QoI = quinone outside inhibitor; Fen = sterol bio-synthesis inhibitors (SBI), class III; Flu = phenylpyrroles; S = sensitivity; R = resistance; LR = low resistance; HR = high re-sistance. b B = Boty; F = Flipper; + = presence; - = absence. c W: wild type sequence of mrr1 gene; S: mrr1 gene sequence associ-ated to Botrytis cinerea…
